# Supplementary material for: Activity of Some Plant and Fungal Metabolites towards Aedes albopictus (Diptera, Culicidae)
Source: Toxins (Basel). 2021 Apr 18;13(4):285. doi: 10.3390/toxins13040285 (PMC8073068; doi:10.3390/toxins13040285)
Supplement: Supplementary file 1 [file toxins-13-00285-s001.zip]

Archive with 1 entries (1 files):
- toxins-1114629-supplementary.pdf
